# Supplementary material for: Meta-analyses and Forest plots using a microsoft excel spreadsheet: step-by-step guide focusing on descriptive data analysis
Source: BMC Res Notes. 2012 Jan 20;5:52. doi: 10.1186/1756-0500-5-52 (PMC3296675; doi:10.1186/1756-0500-5-52)
Supplement: Additional file 1 — Meta-analyses and forest plots in MS Excel. This file contains both spreadsheets developed. [file 1756-0500-5-52-S1.XLSX]

## Sheet: Calculations
Theoretical Study: Prevalence of variable A in population B - metanalysis of 10 cross sectional studies.
Study	Events	Sample Size	Outcome (es)	SE	Var	w	w*es	w*(es2)	w2		wv	wv*es	wv*(es2)	wv2
Author 1, year	404	2002	0.201798	0.0100398	0.000100798	9920.8	2002	404	9.84223e+07		5028.22	1014.69	204.762	2.5283e+07
Author 2, year	58	353	0.164306	0.0215744	0.000465456	2148.43	353	58	4.61576e+06		1774.51	291.563	47.9055	3.14889e+06
Author 3, year	187	944	0.198093	0.014486	0.000209845	4765.43	944	187	2.27094e+07		3247.56	643.319	127.437	1.05466e+07
Author 4, year	258	1410	0.182979	0.0113918	0.000129772	7705.81	1410	258	5.93796e+07		4388.83	803.062	146.943	1.92618e+07
Author 5, year	451	2103	0.214456	0.0100983	0.000101976	9806.23	2103	451	9.61621e+07		4998.62	1071.98	229.893	2.49862e+07
Author 6, year	430	2420	0.177686	0.00856878	7.34239e-05	13619.5	2420	430	1.85492e+08		5830.8	1036.05	184.092	3.39982e+07
Author 7, yeat	669	3100	0.215806	0.00834356	6.9615e-05	14364.7	3100	669	2.06345e+08		5963.24	1286.91	277.723	3.55602e+07
Author 8, year	52	251	0.207171	0.0287295	0.000825384	1211.56	251	52	1.46787e+06		1082.88	224.342	46.4772	1.17263e+06
Author 9, year	1535	7790	0.197047	0.00502941	2.52949e-05	39533.6	7790	1535	1.56291e+09		8105.43	1597.16	314.715	6.56981e+07
Author 10, year	241	1274	0.189168	0.0121854	0.000148483	6734.76	1274	241	4.53569e+07		4055.77	767.221	145.134	1.64492e+07
k	10				Sums:	109811	21647	4285	2.28286e+09		44475.9	8736.29	1725.08	2.36105e+08
df	9
											v	9.80791e-05
Q	17.7312			Qv	9.03274
I2	49.242			I2v	0.362483
es (fixed)	0.19713			es (random)	0.196428
SEes (fixed)	0.00301771			SEes (random)	0.00474174
CI (fixed)	0.191215	0.203045		CI (random)	0.187134	0.205721

## Sheet: Forest Plot
Study	Events	Sample Size	Outcome	SE	CI lower	CI upper		Rate	CI lower	CI upper
Author 1, year	404	2002	0.201798	0.0100398	0.18212	0.221476	11	20.1798	1.96781	1.96781
Author 2, year	58	353	0.164306	0.0215744	0.12202	0.206592	10	16.4306	4.22859	4.22859
Author 3, year	187	944	0.198093	0.014486	0.169701	0.226486	9	19.8093	2.83926	2.83926
Author 4, year	258	1410	0.182979	0.0113918	0.160651	0.205307	8	18.2979	2.23278	2.23278
Author 5, year	451	2103	0.214456	0.0100983	0.194663	0.234248	7	21.4456	1.97927	1.97927
Author 6, year	430	2420	0.177686	0.00856878	0.160891	0.194481	6	17.7686	1.67948	1.67948
Author 7, yeat	669	3100	0.215806	0.00834356	0.199453	0.23216	5	21.5806	1.63534	1.63534
Author 8, year	52	251	0.207171	0.0287295	0.150862	0.263481	4	20.7171	5.63098	5.63098
Author 9, year	1535	7790	0.197047	0.00502941	0.18719	0.206905	3	19.7047	0.985764	0.985764
Author 10, year	241	1274	0.189168	0.0121854	0.165285	0.213051	2	18.9168	2.38833	2.38833
Summary			0.196374	0.0047	0.187162	0.205586	1	19.6374	0.9212	0.9212
	Central Tendency			Graph:
	0	19.6374
	1	19.6374
	2	19.6374
	3	19.6374
	4	19.6374
	5	19.6374
	6	19.6374
	7	19.6374
	8	19.6374
	9	19.6374
	10	19.6374
	11	19.6374
	12	19.6374

## Sheet: Plan1
This work is licensed under a Creative Common license Attribution 3.0 Unported (CC BY 3.0).
More information at http://creativecommons.org/licenses/by/3.0/
In a nutshell: you may use this work any way you want as long as you cite the source.
